# Supplementary material for: Determinants of generic and specific health-related quality of life in patients with Parkinson’s disease
Source: PLoS One. 2017 Jun 26;12(6):e0178896. doi: 10.1371/journal.pone.0178896 (PMC5484474; doi:10.1371/journal.pone.0178896)
Supplement: S1 Appendix — (XLSX) [file pone.0178896.s002.xlsx]

## Sheet: 工作表1
ID	MDS-UPDRS Part I	MDS-UPDRS Part II	MDS-UPDRS Part III	MDS-UPDRS Part IV	SLUMS	GDS	FSS	SF-36	PDQ-39
1	3	5	12	3	30	0	2.9	67.56	27.5
2	4	7	23	6	24	8	1.3	80.44	17.6
3	3	19	34	10	22	10	5.9	27	45.05
4	6	12	18	5	25	10	3.7	48.13	31.93
5	10	13	9	0	30	20	4.9	41.88	53.8
6	10	8	9	5	27	13	4.2	53.56	26.77
7	3	1	6	0	26	2	1.2	88.63	5.99
8	22	18	33	12	23	24	5.4	26.92	38.44
9	19	17	30	9	20	13	2.2	28	28.96
10	4	2	5	0	30	8	4.6	80.25	5.78
11	4	4	23	5	30	3	4.2	81.38	2.86
12	1	8	11	5	29	0	2.8	61.6	15.47
13	3	6	12	0	30	5	4.4	56.23	8.7
14	4	2	11	0	28	1	1	92.13	5.78
15	0	8	10	0	30	3	1.3	95.88	9.38
16	3	13	49	16	24	6	2.3	38.19	11.82
17	2	0	3	0	20	0	1	93	5.21
18	5	5	14	2	24	0	2.8	83.63	10.78
19	7	6	8	3	27	9	4.3	72.06	11.09
20	3	8	18	7	20	2	1.7	75	8.28
21	14	13	18	0	20	28	6.3	23.13	38.54
22	7	15	15	4	21	19	4.6	54.5	24.38
23	9	6	6	0	21	7	3.4	74.42	7.86
24	2	4	11	0	28	2	2.6	78.56	7.29
25	5	0	4	2	27	9	3.8	65.92	6.93
26	8	7	8	0	26	10	2.8	69.04	14.64
27	6	6	22	3	26	5	4	55.67	6.61
28	0	0	12	0	28	4	3	94.88	7.19
29	17	17	11	9	21	9	1.4	45.44	17.24
30	6	5	9	0	26	3	1.4	89.81	7.29
31	6	4	6	0	26	3	2.4	68.77	9.01
32	5	6	12	0	28	5	2.1	86.13	5.47
33	8	16	64	10	25	6	3.1	66.5	18.44
34	7	12	17	0	21	4	2.3	64.75	13.18
35	11	10	9	2	25	13	7	43.13	12.97
36	6	10	5	8	23	5	5.7	71.02	24.64
37	3	6	17	0	22	9	1	60.23	19.37
38	4	11	32	0	27	7	1.3	52.85	14.17
39	3	1	25	7	26	4	4.9	91.75	2.08
40	10	18	38	0	21	9	2	57.25	36.25
41	8	7	13	10	29	0	2.6	62.85	18.02
42	5	5	36	0	24	8	4.3	43.63	12.5
43	5	16	26	13	28	7	4.8	33.42	21.3
44	5	17	53	5	22	2	1.7	47.56	23.7
45	3	4	14	0	26	0	1.3	80.38	1.15
46	5	8	34	2	21	3	1.3	68.52	6.88
47	1	6	16	0	22	0	1.7	93.38	0.78
48	5	5	16	3	28	5	3.7	66.58	14.37
49	3	1	8	1	22	2	3.9	81.13	1.82
50	7	3	14	4	30	1	3	46.19	8.8
51	4	6	28	2	25	2	4.2	56.75	22.5
52	6	2	12	0	26	5	2.8	60.58	6.04
53	1	3	11	0	21	0	1.7	99	1.82
54	6	8	26	2	20	2	1.8	77.44	6.25
55	11	14	23	2	25	15	4.9	37.19	34.79
56	6	12	40	6	20	6	5.1	64.08	18.28
57	7	4	17	0	24	6	1	77.56	12.92
58	2	11	27	0	26	17	1.1	57.35	19.58
59	12	6	11	0	25	24	6	40.69	18.07
60	2	5	22	0	21	7	2.9	48.25	4.53
61	9	22	48	0	20	3	1	49.88	19.38
62	5	1	12	0	29	3	2.7	75.15	8.18
63	4	19	64	0	21	13	4.3	39.04	17.34
64	5	3	31	4	20	3	2.4	77.13	9.95
65	4	3	30	0	26	8	4	80.13	13.33
66	13	15	24	0	29	5	1.2	47.96	24.11
67	1	8	40	3	30	1	1	97.13	1.3
68	10	10	33	0	20	4	3.2	51.63	10.42
69	4	4	33	2	23	19	4.8	57.54	15.31
70	5	13	40	0	24	2	4.1	69.31	7.6
71	10	16	17	0	20	8	5.2	27.94	15.16
72	0	6	28	0	25	5	1	74.52	4.69
73	8	12	37	0	21	6	1	65.83	12.34
74	1	3	25	0	25	2	1	91.88	1.04
75	0	4	13	0	23	1	1	90.5	2.6
76	11	12	30	0	21	22	7	18	24.84
77	5	1	17	0	26	10	3.1	62.1	15.68
78	2	11	42	0	23	2	1	66.79	1.82
79	5	18	29	0	20	25	6.1	25.38	50.05
80	5	2	35	0	23	7	1.3	83.13	3.12
81	7	14	41	0	25	20	4.1	36.5	26.61
82	8	11	32	2	20	9	2	39.6	9.43
83	15	37	61	0	23	21	4.6	44.38	57.19
84	8	16	48	10	29	9	3.6	67.46	27.81
85	13	5	25	0	21	21	6.9	45.25	10.21
86	5	9	19	0	28	1	2.1	89.63	3.23
87	13	25	57	0	20	12	2	55	30.42
88	13	13	27	2	20	4	4.8	56	19.43
89	7	12	28	0	20	8	2.4	50.79	14.64
90	8	7	24	0	20	6	1	60.13	14.53
91	2	11	44	0	23	1	3.4	91.88	2.5
92	5	17	44	10	30	3	3	54.81	13.18
